# Supplementary material for: Novel N7-Arylmethyl Substituted Dinucleotide mRNA 5′ cap Analogs: Synthesis and Evaluation as Modulators of Translation
Source: Pharmaceutics. 2021 Nov 16;13(11):1941. doi: 10.3390/pharmaceutics13111941 (PMC8623273; doi:10.3390/pharmaceutics13111941)
Supplement: Supplementary file 1 [file pharmaceutics-13-01941-s001.zip]

Archive with 1 entries (1 files):
- pharmaceutics-1441065-supplementary.pdf
